# Supplementary material for: Adapted Low-FODMAP Diet in IBS Patients with and without Fibromyalgia: Long-Term Adherence and Outcomes
Source: Nutrients. 2024 Oct 9;16(19):3419. doi: 10.3390/nu16193419 (PMC11478509; doi:10.3390/nu16193419)
Supplement: Supplementary file 1 [file nutrients-16-03419-s001.zip]

Archive with 1 entries (1 files):
- nutrients-3220232-supplementary.pdf
